# Supplementary material for: A Comparative Study between the Three Waves of the Pandemic on the Prevalence of Oropharyngeal Dysphagia and Malnutrition among Hospitalized Patients with COVID-19
Source: Nutrients. 2022 Sep 16;14(18):3826. doi: 10.3390/nu14183826 (PMC9502091; doi:10.3390/nu14183826)
Supplement: Supplementary file 1 [file nutrients-14-03826-s001.zip]

Archive with 1 entries (1 files):
- Supplementary file S1.pdf
